# Supplementary material for: Protective anti‐prion antibodies in human immunoglobulin repertoires
Source: EMBO Mol Med. 2020 Aug 10;12(9):e12739. doi: 10.15252/emmm.202012739 (PMC7506995; doi:10.15252/emmm.202012739)
Supplement: Supplementary file 4 — Source Data for Expanded View [file EMMM-12-e12739-s005.zip]

Archive with 8 entries (5 files):
- EMM-2020-12739-V2-EV_Figure_Source_Data-sd/
- EMM-2020-12739-V2-EV_Figure_Source_Data-sd/EMM-2020-12739-V2-Figures_EV_Source_Data-Fig EV4.pdf
- __MACOSX/
- __MACOSX/EMM-2020-12739-V2-EV_Figure_Source_Data-sd/
- __MACOSX/EMM-2020-12739-V2-EV_Figure_Source_Data-sd/._EMM-2020-12739-V2-Figures_EV_Source_Data-Fig EV4.pdf
- EMM-2020-12739-V2-EV_Figure_Source_Data-sd/EMM-2020-12739-V2-Figures_EV_Source_Data-Fig EV3.pdf
- __MACOSX/EMM-2020-12739-V2-EV_Figure_Source_Data-sd/._EMM-2020-12739-V2-Figures_EV_Source_Data-Fig EV3.pdf
- __MACOSX/._EMM-2020-12739-V2-EV_Figure_Source_Data-sd
